# Supplementary material for: NETWORKED 3B: a novel protein in the actin cytoskeleton-endoplasmic reticulum interaction
Source: J Exp Bot. 2017 Mar 28;68(7):1441–50. doi: 10.1093/jxb/erx047 (PMC5441911; doi:10.1093/jxb/erx047)
Supplement: Supplementary Data [file erx047_Supplementary_Data.zip]

Archive with 2 entries (2 files):
- supplementary_movie_S1.avi
- supplementary_table_S1_S2_figure_S1.pdf
